# Supplementary material for: Genetic Diversity Study on Geographical Populations of the Multipurpose Species Elsholtzia stauntonii Using Transferable Microsatellite Markers
Source: Front Plant Sci. 2022 May 12;13:903674. doi: 10.3389/fpls.2022.903674 (PMC9134938; doi:10.3389/fpls.2022.903674)
Supplement: Supplementary file 1 [file Data_Sheet_1.xlsx]

## Sheet: Table S1
Table S1 List of 45 SSR markers that can be amplified in Elsholtzia stauntonii.
Name	Source species of SSR markers	Repeat Motif	Forward primer sequence	Reverse primer sequence	Polymorphism
ssps251	Salvia splendens	(TC)11	GACGCTCAAATGGTGAATCC	ACGCTGATCTGGAAAGATGG	+
ssps321	Salvia splendens	(GCT)10	ACGTGAACACACACCACCAT	ACAGCATCAGCAACAGCAAC	+
ssps344	Salvia splendens	(CT)10	CCTTCACCTGGGATGGAGTA	GCCCTTTCAACCAAAACAAA	+
ssps449	Salvia splendens	(AG)11	GCCACGCTTTCTTTGTCATT	GCATTGTGATTTCGGAGGAT	-
ssps471	Salvia splendens	(AG)10	TATGCAGTCGTTGGAAGCAG	GTTCCGATGACCGTCTTGTT	-
ssps496	Salvia splendens	(AC)10	TCCCTTCGTCTCCGTCAATA	GTTCAGGTCTCCGAGGAAGG	-
ssps511	Salvia splendens	(GA)17	CCACCACCAATAGCCACAAT	GGATAACAGAGCAGGGATGC	-
ssps512	Salvia splendens	(GA)11	GGCTCCTCGTTTTATGGTGA	GCATTAGTTGATGCCGAGGT	+
ssps574	Salvia splendens	(CT)19	CATGTGTTTTGGCTGCTTTC	CAGCAATGTGGATGTCCAAG	-
ssps638	Salvia splendens	(AC)11	AGTGCAACTGTGCAAGGGTA	CGTCAAATGTCCTGCTTCAC	-
ssps648	Salvia splendens	(GA)19	CAACGCTTGGACGGTAAAAT	CGACGAAGAAGGAGAGGTTG	-
ssps650	Salvia splendens	(AT)14	GGCTTCAAAGCATCATCACA	GCCGTAGTGTCCAGGATTTC	-
ssps653	Salvia splendens	(AG)12	GCAGGGGAAATGGGTTTATT	CTGCCCTGTTTTCTTTGAGC	-
ssps681	Salvia splendens	(GT)14	GCCACCTGCAAATAGGAGAA	ACCTCCATACAAGCCTCACG	-
ssps689	Salvia splendens	(TC)18	AATAAATGTTGCCCGTGCTC	CGATTCCAACAACAGGTTCA	-
ssps711	Salvia splendens	(GCT)10	CCGACGTGAACATACACCAC	TTATGCAGCAGCAGGTTTTG	+
SoUZ018	Salvia offificinalis	(GAA)20	CCATGTCAAGCTTCAAGAGGA	TTCATGCAACACATCCTTGA	-
SoUZ026	Salvia offificinalis	(AG)17	TTCATCTTTGACCGGAAAAC	CATGTGGTGATGCGAGATTC	-
SP_Di_25	Salvia pratensis	(GT)14	TCCCATGCAGGTTATCCACC	ACAAGCAGCAGCCTCTTAC	-
SP_Di_04	Salvia pratensis	(AT)7	ATTCGTTTGTACGCGACGG	AGGGATCTAAGTAGAATCACCAAATG	-
KNUPF15	Perilla frutescens	(CT)16	CCACACGTAAACCTCATAAACC	TTATCTCTAAAGAAA TCGGGCA	+
KNUPF29	Perilla frutescens	(AGT)10	CTGGAAGTTTCAGAGGAAAATG	GTCTAATCCGAACGAGAATCTG	-
KNUPF34	Perilla frutescens	(CCT)8	ACCATCATCTCTTGCTCTGTTT	AGGGTGCTAACTCAGCTATGTC	-
KNUPF43	Perilla frutescens	(AT)7	GTCAAATGAAATTCACACATTTTA	GTAAATGGGAATTTTTGAGGAG	-
KNUPF46	Perilla frutescens	(TG)9	AAATTTATTGGCGTGTATCGAG	TTGAATTTGCTGCAGTTGTATC	-
KNUPF52	Perilla frutescens	(CT)17	AAGACTGCATCTTTCACCAACT	TTTCTTTATACACACATCGGCA	+
KNUPF61	Perilla frutescens	(CAG)7	GGGATACCCAAATTTCTACCAT	TCATGAAAAATCCAAACATTCA	-
KNUPF62	Perilla frutescens	(CAT)7	CCATCCTTCTTGTTCAACTCAT	AATGTTGATGAGGAGACGTTTT	-
KNUPF63	Perilla frutescens	(CGT)7	AATGTATTTTCGGCAGAGAGAA	CGGAGTTCAGAGCAAAGATTAT	-
KNUPF64	Perilla frutescens	(CTA)7	TTTGAAGGTCTAACAGTGTCTGAA	AACTGAGATTTTGACCAAGCAG	-
KNUPF67	Perilla frutescens	(GCT)7	ATTGATTCTCTATCAACCTGGC	CTCATCATCGGATCAACCTAGT	+
SF33	Perilla frutescens	*	AACAATTCCGAACCCAAAAC	GCTAGTGGAACCTCCGTCTG	+
GBPF75	Perilla frutescens	(CT)12	CATAGTTCATGGCTTCCACC	CCTGAGCACAGAAACAGATCA	-
GBPF135	Perilla frutescens	(CT)20	CTTCTGAGGCCAACATTGAG	AGGGCTCGGTTGAATCTTAC	-
GBPF157	Perilla frutescens	(ACC)5(ACA)4(CAA)7	AAAGAGCTGATGGACGTGAG	AGGTGCTACTGTGTCAAGGC	-
GBPF198	Perilla frutescens	(GA)7(G)(GA)4	GTATCGTTTCGCAGCAATTT	CCACACTTCCTTACCCCTCT	-
GBPF203	Perilla frutescens	(GA)5TAA(AG)26	GTTTTGTTGCAGCTCGATTT	TGGGTTTGGAAAGTATTGATG	+
S14	Leonurus japonicus	*	TGTGATTGGTGAGGTGGAGA	CCCAAAATAGAAGCTGCTCC	-
Hpe02	Hyptis pectinata	(GA)15	TGAATCCCAATCCGACATC	GCGACTGCTCCTACAACTC	-
Hpe03	Hyptis pectinata	(CA)7	GCTTCATCCCACGGACTA	TGTGGGCTGGTGATAGATGT	-
Hpe12	Hyptis pectinata	(AC)8 (ATG)4	ATGTCTGCTGCCAAATTGC	GCCCATTCAATCAACCTACA	-
Hpe14	Hyptis pectinata	(GAT)8	CGTTGGAAATTCAAGGCTTC	GGGATCAAAATGGTCGAGAA	-
Pca6	Pogostemon cablin	(TG)4(TC)(TG)5(AG)4...(TGTT)3	ACAAAGGGTTGACGATTG	GTGATGAAACTGTCTCTCCTG	+
RoFF515	Rosmarinus officinalis	(CT)9 (CA)4	GCTCTCGAGTCACCGTAACCA	CTGGCCACAACGAAATTCAAG	-
C3787	Mentha longifolia	(ATTT)4	GAGAGTACGGCGAGTAATTG	TATCAACGTGAAGGAGACTTG	+
* Repeat motif not available
+Polymorphism
-Monomorphism

## Sheet: Table S2
Table S2 Inferred ancestry of 825 Elsholtzia stauntonii individuals.
Label	Inferred clusters		No. Q value>0.8
	Ⅰ(red)	Ⅱ(green)
HS1	0.915	0.085	1
HS2	0.988	0.012	1
HS3	0.977	0.023	1
HS4	0.982	0.018	1
HS5	0.955	0.045	1
HS6	0.963	0.037	1
HS7	0.98	0.02	1
HS8	0.982	0.018	1
HS9	0.969	0.031	1
HS10	0.98	0.02	1
HS11	0.949	0.051	1
HS12	0.985	0.015	1
HS13	0.984	0.016	1
HS14	0.973	0.027	1
HS15	0.975	0.025	1
HS16	0.98	0.02	1
HS17	0.932	0.068	1
HS18	0.98	0.02	1
HS19	0.984	0.016	1
HS20	0.979	0.021	1
HS21	0.977	0.023	1
HS22	0.976	0.024	1
HS23	0.985	0.015	1
HS24	0.949	0.051	1
HS25	0.979	0.021	1
HS26	0.932	0.068	1
HS27	0.956	0.044	1
HS28	0.973	0.027	1
HS29	0.985	0.015	1
HS30	0.974	0.026	1
HS31	0.961	0.039	1
HS32	0.98	0.02	1
HS33	0.974	0.026	1
HS34	0.983	0.017	1
HS35	0.982	0.018	1
HS36	0.982	0.018	1
HS37	0.979	0.021	1
HS38	0.959	0.041	1
HS39	0.984	0.016	1
HS40	0.974	0.026	1
HS41	0.958	0.042	1
HS42	0.923	0.077	1
HS43	0.983	0.017	1
HS44	0.985	0.015	1
HS45	0.985	0.015	1
HS46	0.981	0.019	1
HS47	0.982	0.018	1
HS48	0.987	0.013	1
HS49	0.98	0.02	1
HS50	0.956	0.044	1
XW51	0.987	0.013	1
XW52	0.985	0.015	1
XW53	0.99	0.01	1
XW54	0.972	0.028	1
XW55	0.989	0.011	1
XW56	0.985	0.015	1
XW57	0.983	0.017	1
XW58	0.99	0.01	1
XW59	0.985	0.015	1
XW60	0.987	0.013	1
XW61	0.986	0.014	1
XW62	0.987	0.013	1
XW63	0.99	0.01	1
XW64	0.988	0.012	1
XW65	0.972	0.028	1
XW66	0.985	0.015	1
XW67	0.987	0.013	1
XW68	0.988	0.012	1
XW69	0.983	0.017	1
XW70	0.984	0.016	1
XW71	0.984	0.016	1
XW72	0.984	0.016	1
XW73	0.988	0.012	1
XW74	0.987	0.013	1
XW75	0.982	0.018	1
XW76	0.985	0.015	1
XW77	0.906	0.094	1
XW78	0.941	0.059	1
XW79	0.988	0.012	1
XW80	0.988	0.012	1
XW81	0.987	0.013	1
XW82	0.986	0.014	1
XW83	0.987	0.013	1
XW84	0.93	0.07	1
XW85	0.608	0.392	0
XW86	0.701	0.299	0
XW87	0.986	0.014	1
XW88	0.986	0.014	1
XW89	0.987	0.013	1
XW90	0.983	0.017	1
XW91	0.978	0.022	1
XW92	0.984	0.016	1
XW93	0.973	0.027	1
XW94	0.966	0.034	1
XM95	0.187	0.813	1
XM96	0.931	0.069	1
XM97	0.989	0.011	1
XM98	0.986	0.014	1
XM99	0.822	0.178	1
XM100	0.941	0.059	1
XM101	0.981	0.019	1
XM102	0.986	0.014	1
XM103	0.943	0.057	1
XM104	0.978	0.022	1
XM105	0.983	0.017	1
XM106	0.984	0.016	1
XM107	0.988	0.012	1
XM108	0.984	0.016	1
XM109	0.952	0.048	1
XM110	0.155	0.845	1
XM111	0.983	0.017	1
XM112	0.949	0.051	1
XM113	0.878	0.122	1
XM114	0.922	0.078	1
XM115	0.984	0.016	1
XM116	0.959	0.041	1
XM117	0.985	0.015	1
XM118	0.984	0.016	1
XM119	0.981	0.019	1
XM120	0.985	0.015	1
XM121	0.982	0.018	1
XM122	0.979	0.021	1
XM123	0.966	0.034	1
XM124	0.981	0.019	1
XM125	0.981	0.019	1
XM126	0.988	0.012	1
XM127	0.985	0.015	1
XM128	0.843	0.157	1
XM129	0.885	0.115	1
XM130	0.975	0.025	1
XM131	0.94	0.06	1
XM132	0.181	0.819	1
XM133	0.63	0.37	0
XM134	0.337	0.663	0
XM135	0.859	0.141	1
XM136	0.945	0.055	1
XM137	0.077	0.923	1
XM138	0.987	0.013	1
XM139	0.772	0.228	0
XM140	0.186	0.814	1
XM141	0.978	0.022	1
SZ142	0.979	0.021	1
SZ143	0.956	0.044	1
SZ144	0.97	0.03	1
SZ145	0.969	0.031	1
SZ146	0.973	0.027	1
SZ147	0.985	0.015	1
SZ148	0.948	0.052	1
SZ149	0.987	0.013	1
SZ150	0.968	0.032	1
SZ151	0.978	0.022	1
SZ152	0.984	0.016	1
SZ153	0.983	0.017	1
SZ154	0.979	0.021	1
SZ155	0.962	0.038	1
SZ156	0.465	0.535	0
SZ157	0.976	0.024	1
SZ158	0.975	0.025	1
SZ159	0.978	0.022	1
SZ160	0.972	0.028	1
SZ161	0.986	0.014	1
SZ162	0.986	0.014	1
SZ163	0.97	0.03	1
SZ164	0.984	0.016	1
SZ165	0.986	0.014	1
SZ166	0.984	0.016	1
SZ167	0.979	0.021	1
SZ168	0.971	0.029	1
SZ169	0.482	0.518	0
SZ170	0.989	0.011	1
SZ171	0.97	0.03	1
SZ172	0.987	0.013	1
SZ173	0.989	0.011	1
SZ174	0.97	0.03	1
SZ175	0.985	0.015	1
SZ176	0.952	0.048	1
SZ177	0.976	0.024	1
SZ178	0.986	0.014	1
SZ179	0.95	0.05	1
SZ180	0.981	0.019	1
SZ181	0.914	0.086	1
SZ182	0.064	0.936	1
SZ183	0.106	0.894	1
SZ184	0.611	0.389	0
SZ185	0.459	0.541	0
SZ186	0.177	0.823	1
SZ187	0.937	0.063	1
SP188	0.966	0.034	1
SP189	0.984	0.016	1
SP190	0.944	0.056	1
SP191	0.987	0.013	1
SP192	0.983	0.017	1
SP193	0.985	0.015	1
SP194	0.822	0.178	1
SP195	0.965	0.035	1
SP196	0.971	0.029	1
SP197	0.935	0.065	1
SP198	0.982	0.018	1
SP199	0.982	0.018	1
SP200	0.98	0.02	1
SP201	0.957	0.043	1
SP202	0.981	0.019	1
SP203	0.6	0.4	0
SP204	0.96	0.04	1
SP205	0.943	0.057	1
SP206	0.962	0.038	1
SP207	0.959	0.041	1
SP208	0.981	0.019	1
SP209	0.986	0.014	1
SP210	0.955	0.045	1
SP211	0.98	0.02	1
SP212	0.981	0.019	1
SP213	0.973	0.027	1
SP214	0.916	0.084	1
SP215	0.98	0.02	1
SP216	0.982	0.018	1
SP217	0.96	0.04	1
SP218	0.985	0.015	1
SP219	0.925	0.075	1
SP220	0.854	0.146	1
SP221	0.962	0.038	1
SP222	0.452	0.548	0
SP223	0.982	0.018	1
SP224	0.982	0.018	1
SP225	0.978	0.022	1
SP226	0.986	0.014	1
SP227	0.979	0.021	1
SP228	0.921	0.079	1
SP229	0.971	0.029	1
SP230	0.971	0.029	1
SP231	0.981	0.019	1
SP232	0.921	0.079	1
SP233	0.975	0.025	1
SP234	0.833	0.167	1
SP235	0.973	0.027	1
BF236	0.931	0.069	1
BF237	0.957	0.043	1
BF238	0.859	0.141	1
BF239	0.805	0.195	1
BF240	0.937	0.063	1
BF241	0.966	0.034	1
BF242	0.943	0.057	1
BF243	0.967	0.033	1
BF244	0.975	0.025	1
BF245	0.977	0.023	1
BF246	0.793	0.207	0
BF247	0.973	0.027	1
BF248	0.909	0.091	1
BF249	0.984	0.016	1
BF250	0.981	0.019	1
BF251	0.951	0.049	1
BF252	0.57	0.43	0
BF253	0.136	0.864	1
BF254	0.946	0.054	1
BF255	0.801	0.199	1
BF256	0.977	0.023	1
BF257	0.908	0.092	1
BF258	0.953	0.047	1
BF259	0.971	0.029	1
BF260	0.954	0.046	1
BF261	0.97	0.03	1
BF262	0.853	0.147	1
BF263	0.954	0.046	1
BF264	0.799	0.201	0
BF265	0.7	0.3	0
BF266	0.89	0.11	1
BF267	0.482	0.518	0
BF268	0.962	0.038	1
BF269	0.94	0.06	1
BF270	0.967	0.033	1
BF271	0.861	0.139	1
BF272	0.919	0.081	1
BF273	0.976	0.024	1
BF274	0.727	0.273	0
BF275	0.73	0.27	0
BF276	0.527	0.473	0
BF277	0.929	0.071	1
BF278	0.831	0.169	1
BF279	0.948	0.052	1
BF280	0.433	0.567	0
BF281	0.032	0.968	1
BZ282	0.342	0.658	0
BZ283	0.127	0.873	1
BZ284	0.342	0.658	0
BZ285	0.251	0.749	0
BZ286	0.967	0.033	1
BZ287	0.961	0.039	1
BZ288	0.638	0.362	0
BZ289	0.552	0.448	0
BZ290	0.388	0.612	0
BZ291	0.951	0.049	1
BZ292	0.942	0.058	1
BZ293	0.92	0.08	1
BZ294	0.961	0.039	1
BZ295	0.921	0.079	1
BZ296	0.922	0.078	1
BZ297	0.353	0.647	0
BZ298	0.94	0.06	1
BZ299	0.98	0.02	1
BZ300	0.953	0.047	1
BZ301	0.977	0.023	1
BZ302	0.97	0.03	1
BZ303	0.687	0.313	0
BZ304	0.971	0.029	1
BZ305	0.862	0.138	1
BZ306	0.189	0.811	1
BZ307	0.979	0.021	1
BZ308	0.967	0.033	1
BZ309	0.96	0.04	1
BZ310	0.981	0.019	1
BZ311	0.981	0.019	1
BZ312	0.962	0.038	1
BZ313	0.982	0.018	1
BZ314	0.29	0.71	0
BZ315	0.966	0.034	1
BZ316	0.914	0.086	1
BZ317	0.536	0.464	0
BZ318	0.83	0.17	1
BZ319	0.95	0.05	1
BZ320	0.62	0.38	0
BZ321	0.908	0.092	1
BZ322	0.975	0.025	1
BZ323	0.974	0.026	1
BZ324	0.918	0.082	1
BZ325	0.869	0.131	1
BZ326	0.974	0.026	1
BZ327	0.981	0.019	1
ZQ328	0.523	0.477	0
ZQ329	0.048	0.952	1
ZQ330	0.705	0.295	0
ZQ331	0.945	0.055	1
ZQ332	0.6	0.4	0
ZQ333	0.624	0.376	0
ZQ334	0.945	0.055	1
ZQ335	0.535	0.465	0
ZQ336	0.706	0.294	0
ZQ337	0.477	0.523	0
ZQ338	0.703	0.297	0
ZQ339	0.468	0.532	0
ZQ340	0.83	0.17	1
ZQ341	0.952	0.048	1
ZQ342	0.14	0.86	1
ZQ343	0.625	0.375	0
ZQ344	0.555	0.445	0
ZQ345	0.951	0.049	1
ZQ346	0.468	0.532	0
ZQ347	0.964	0.036	1
ZQ348	0.97	0.03	1
ZQ349	0.525	0.475	0
ZQ350	0.47	0.53	0
ZQ351	0.258	0.742	0
ZQ352	0.927	0.073	1
ZQ353	0.689	0.311	0
ZQ354	0.525	0.475	0
ZQ355	0.589	0.411	0
ZQ356	0.853	0.147	1
ZQ357	0.958	0.042	1
ZQ358	0.527	0.473	0
ZQ359	0.508	0.492	0
ZQ360	0.945	0.055	1
ZQ361	0.959	0.041	1
ZQ362	0.882	0.118	1
ZQ363	0.657	0.343	0
ZQ364	0.822	0.178	1
ZQ365	0.78	0.22	0
ZQ366	0.524	0.476	0
ZQ367	0.668	0.332	0
ZQ368	0.657	0.343	0
ZQ369	0.525	0.475	0
ZQ370	0.906	0.094	1
ZQ371	0.303	0.697	0
ZQ372	0.291	0.709	0
ZQ373	0.475	0.525	0
ZF374	0.061	0.939	1
ZF375	0.218	0.782	0
ZF376	0.95	0.05	1
ZF377	0.892	0.108	1
ZF378	0.29	0.71	0
ZF379	0.123	0.877	1
ZF380	0.978	0.022	1
ZF381	0.858	0.142	1
ZF382	0.354	0.646	0
ZF383	0.946	0.054	1
ZF384	0.963	0.037	1
ZF385	0.796	0.204	0
ZF386	0.757	0.243	0
ZF387	0.909	0.091	1
ZF388	0.852	0.148	1
ZF389	0.953	0.047	1
ZF390	0.829	0.171	1
ZF391	0.538	0.462	0
ZF392	0.727	0.273	0
ZF393	0.965	0.035	1
ZF394	0.388	0.612	0
ZF395	0.792	0.208	0
ZF396	0.906	0.094	1
ZF397	0.451	0.549	0
ZF398	0.107	0.893	1
ZF399	0.781	0.219	0
ZF400	0.715	0.285	0
ZF401	0.628	0.372	0
ZF402	0.976	0.024	1
ZF403	0.074	0.926	1
ZF404	0.874	0.126	1
ZF405	0.838	0.162	1
ZF406	0.834	0.166	1
ZF407	0.291	0.709	0
ZF408	0.676	0.324	0
ZF409	0.061	0.939	1
ZF410	0.092	0.908	1
ZF411	0.035	0.965	1
ZF412	0.315	0.685	0
ZF413	0.117	0.883	1
ZF414	0.023	0.977	1
ZF415	0.045	0.955	1
ZF416	0.153	0.847	1
ZF417	0.049	0.951	1
ZF418	0.024	0.976	1
ZF419	0.058	0.942	1
ZF420	0.028	0.972	1
BL421	0.979	0.021	1
BL422	0.966	0.034	1
BL423	0.97	0.03	1
BL424	0.803	0.197	1
BL425	0.785	0.215	0
BL426	0.916	0.084	1
BL427	0.942	0.058	1
BL428	0.372	0.628	0
BL429	0.852	0.148	1
BL430	0.975	0.025	1
BL431	0.306	0.694	0
BL432	0.789	0.211	0
BL433	0.797	0.203	0
BL434	0.887	0.113	1
BL435	0.713	0.287	0
BL436	0.682	0.318	0
BL437	0.937	0.063	1
BL438	0.605	0.395	0
BL439	0.781	0.219	0
BL440	0.902	0.098	1
BL441	0.521	0.479	0
BL442	0.193	0.807	1
BL443	0.104	0.896	1
BL444	0.019	0.981	1
BL445	0.072	0.928	1
BL446	0.252	0.748	0
BL447	0.25	0.75	0
BL448	0.046	0.954	1
BL449	0.935	0.065	1
BL450	0.927	0.073	1
BL451	0.173	0.827	1
BL452	0.017	0.983	1
BL453	0.153	0.847	1
BL454	0.089	0.911	1
BL455	0.069	0.931	1
BL456	0.347	0.653	0
BL457	0.798	0.202	0
BL458	0.116	0.884	1
BL459	0.034	0.966	1
BL460	0.087	0.913	1
BL461	0.233	0.767	0
BL462	0.245	0.755	0
BL463	0.073	0.927	1
BY464	0.279	0.721	0
BY465	0.708	0.292	0
BY466	0.973	0.027	1
BY467	0.892	0.108	1
BY468	0.923	0.077	1
BY469	0.598	0.402	0
BY470	0.954	0.046	1
BY471	0.171	0.829	1
BY472	0.907	0.093	1
BY473	0.272	0.728	0
BY474	0.649	0.351	0
BY475	0.192	0.808	1
BY476	0.962	0.038	1
BY477	0.527	0.473	0
BY478	0.164	0.836	1
BY479	0.251	0.749	0
BY480	0.05	0.95	1
BY481	0.105	0.895	1
BY482	0.023	0.977	1
BY483	0.896	0.104	1
BY484	0.02	0.98	1
BY485	0.055	0.945	1
BY486	0.066	0.934	1
BY487	0.153	0.847	1
BY488	0.033	0.967	1
BY489	0.058	0.942	1
BY490	0.017	0.983	1
BY491	0.148	0.852	1
BY492	0.133	0.867	1
BY493	0.048	0.952	1
BY494	0.24	0.76	0
BY495	0.043	0.957	1
BY496	0.03	0.97	1
BY497	0.106	0.894	1
BY498	0.082	0.918	1
BY499	0.027	0.973	1
BY500	0.041	0.959	1
BY501	0.028	0.972	1
BY502	0.967	0.033	1
BY503	0.016	0.984	1
BY504	0.135	0.865	1
BY505	0.011	0.989	1
BY506	0.977	0.023	1
BY507	0.507	0.493	0
BY508	0.78	0.22	0
BY509	0.579	0.421	0
BY510	0.643	0.357	0
ZC511	0.768	0.232	0
ZC512	0.334	0.666	0
ZC513	0.014	0.986	1
ZC514	0.071	0.929	1
ZC515	0.137	0.863	1
ZC516	0.016	0.984	1
ZC517	0.343	0.657	0
ZC518	0.242	0.758	0
ZC519	0.296	0.704	0
ZC520	0.302	0.698	0
ZC521	0.033	0.967	1
ZC522	0.148	0.852	1
ZC523	0.037	0.963	1
ZC524	0.035	0.965	1
ZC525	0.125	0.875	1
ZC526	0.018	0.982	1
ZC527	0.37	0.63	0
ZC528	0.012	0.988	1
ZC529	0.055	0.945	1
ZC530	0.01	0.99	1
ZC531	0.022	0.978	1
ZC532	0.064	0.936	1
ZC533	0.014	0.986	1
ZC534	0.074	0.926	1
ZC535	0.022	0.978	1
ZC536	0.01	0.99	1
ZC537	0.024	0.976	1
ZC538	0.032	0.968	1
ZC539	0.044	0.956	1
ZC540	0.013	0.987	1
ZC541	0.094	0.906	1
ZC542	0.66	0.34	0
ZC543	0.024	0.976	1
ZC544	0.059	0.941	1
ZC545	0.05	0.95	1
ZC546	0.119	0.881	1
ZC547	0.322	0.678	0
ZC548	0.854	0.146	1
ZC549	0.299	0.701	0
ZC550	0.158	0.842	1
ZC551	0.423	0.577	0
ZC552	0.235	0.765	0
ZC553	0.123	0.877	1
ZC554	0.516	0.484	0
ZC555	0.245	0.755	0
ZC556	0.516	0.484	0
CF557	0.05	0.95	1
CF558	0.055	0.945	1
CF559	0.222	0.778	0
CF560	0.101	0.899	1
CF561	0.078	0.922	1
CF562	0.044	0.956	1
CF563	0.053	0.947	1
CF564	0.056	0.944	1
CF565	0.045	0.955	1
CF566	0.039	0.961	1
CF567	0.067	0.933	1
CF568	0.057	0.943	1
CF569	0.15	0.85	1
CF570	0.047	0.953	1
CF571	0.048	0.952	1
CF572	0.049	0.951	1
CF573	0.055	0.945	1
CF574	0.047	0.953	1
CF575	0.021	0.979	1
CF576	0.025	0.975	1
CF577	0.024	0.976	1
CF578	0.09	0.91	1
CF579	0.023	0.977	1
CF580	0.021	0.979	1
CF581	0.029	0.971	1
CF582	0.017	0.983	1
CF583	0.033	0.967	1
CF584	0.015	0.985	1
CF585	0.016	0.984	1
CF586	0.302	0.698	0
CF587	0.027	0.973	1
CF588	0.048	0.952	1
CF589	0.011	0.989	1
CF590	0.017	0.983	1
CF591	0.028	0.972	1
CF592	0.013	0.987	1
CF593	0.04	0.96	1
CF594	0.011	0.989	1
CF595	0.018	0.982	1
CF596	0.03	0.97	1
CF597	0.039	0.961	1
CF598	0.051	0.949	1
CF599	0.009	0.991	1
CY600	0.037	0.963	1
CY601	0.017	0.983	1
CY602	0.024	0.976	1
CY603	0.03	0.97	1
CY604	0.018	0.982	1
CY605	0.026	0.974	1
CY606	0.736	0.264	0
CY607	0.068	0.932	1
CY608	0.871	0.129	1
CY609	0.36	0.64	0
CY610	0.962	0.038	1
CY611	0.318	0.682	0
CY612	0.055	0.945	1
CY613	0.102	0.898	1
CY614	0.045	0.955	1
CY615	0.014	0.986	1
CY616	0.038	0.962	1
CY617	0.016	0.984	1
CY618	0.013	0.987	1
CY619	0.027	0.973	1
CY620	0.032	0.968	1
CY621	0.025	0.975	1
CY622	0.016	0.984	1
CY623	0.117	0.883	1
CY624	0.165	0.835	1
CY625	0.067	0.933	1
CY626	0.099	0.901	1
CY627	0.065	0.935	1
CY628	0.038	0.962	1
CY629	0.015	0.985	1
CY630	0.012	0.988	1
CY631	0.021	0.979	1
CY632	0.096	0.904	1
CY633	0.019	0.981	1
CY634	0.047	0.953	1
CY635	0.019	0.981	1
CY636	0.011	0.989	1
CY637	0.201	0.799	0
CY638	0.018	0.982	1
CY639	0.011	0.989	1
CY640	0.014	0.986	1
CY641	0.027	0.973	1
CY642	0.026	0.974	1
CY643	0.144	0.856	1
CY644	0.021	0.979	1
CY645	0.022	0.978	1
CY646	0.013	0.987	1
CL647	0.229	0.771	0
CL648	0.303	0.697	0
CL649	0.228	0.772	0
CL650	0.166	0.834	1
CL651	0.027	0.973	1
CL652	0.043	0.957	1
CL653	0.024	0.976	1
CL654	0.054	0.946	1
CL655	0.105	0.895	1
CL656	0.202	0.798	0
CL657	0.292	0.708	0
CL658	0.595	0.405	0
CL659	0.034	0.966	1
CL660	0.333	0.667	0
CL661	0.051	0.949	1
CL662	0.019	0.981	1
CL663	0.037	0.963	1
CL664	0.07	0.93	1
CL665	0.158	0.842	1
CL666	0.047	0.953	1
CL667	0.045	0.955	1
CL668	0.092	0.908	1
CL669	0.016	0.984	1
CL670	0.031	0.969	1
CL671	0.049	0.951	1
CL672	0.032	0.968	1
CL673	0.036	0.964	1
CL674	0.026	0.974	1
CL675	0.014	0.986	1
CL676	0.026	0.974	1
CL677	0.084	0.916	1
CL678	0.129	0.871	1
CL679	0.04	0.96	1
CL680	0.065	0.935	1
CL681	0.174	0.826	1
CL682	0.075	0.925	1
CL683	0.038	0.962	1
CL684	0.039	0.961	1
CL685	0.033	0.967	1
CL686	0.106	0.894	1
CL687	0.04	0.96	1
CL688	0.02	0.98	1
CL689	0.015	0.985	1
CX690	0.023	0.977	1
CX691	0.043	0.957	1
CX692	0.031	0.969	1
CX693	0.052	0.948	1
CX694	0.01	0.99	1
CX695	0.567	0.433	0
CX696	0.016	0.984	1
CX697	0.016	0.984	1
CX698	0.016	0.984	1
CX699	0.03	0.97	1
CX700	0.03	0.97	1
CX701	0.012	0.988	1
CX702	0.018	0.982	1
CX703	0.03	0.97	1
CX704	0.026	0.974	1
CX705	0.015	0.985	1
CX706	0.039	0.961	1
CX707	0.011	0.989	1
CX708	0.013	0.987	1
CX709	0.087	0.913	1
CX710	0.082	0.918	1
CX711	0.17	0.83	1
CX712	0.354	0.646	0
CX713	0.022	0.978	1
CX714	0.036	0.964	1
CX715	0.037	0.963	1
CX716	0.01	0.99	1
CX717	0.066	0.934	1
CX718	0.024	0.976	1
CX719	0.259	0.741	0
CX720	0.044	0.956	1
CX721	0.027	0.973	1
CX722	0.033	0.967	1
CX723	0.05	0.95	1
CX724	0.026	0.974	1
CX725	0.082	0.918	1
CX726	0.018	0.982	1
CX727	0.03	0.97	1
CX728	0.054	0.946	1
CX729	0.012	0.988	1
CX730	0.173	0.827	1
CX731	0.319	0.681	0
CX732	0.259	0.741	0
CX733	0.32	0.68	0
CX734	0.703	0.297	0
CX735	0.977	0.023	1
CC736	0.098	0.902	1
CC737	0.076	0.924	1
CC738	0.166	0.834	1
CC739	0.023	0.977	1
CC740	0.047	0.953	1
CC741	0.13	0.87	1
CC742	0.032	0.968	1
CC743	0.151	0.849	1
CC744	0.022	0.978	1
CC745	0.013	0.987	1
CC746	0.054	0.946	1
CC747	0.106	0.894	1
CC748	0.018	0.982	1
CC749	0.031	0.969	1
CC750	0.013	0.987	1
CC751	0.022	0.978	1
CC752	0.018	0.982	1
CC753	0.016	0.984	1
CC754	0.045	0.955	1
CC755	0.064	0.936	1
CC756	0.072	0.928	1
CC757	0.038	0.962	1
CC758	0.064	0.936	1
CC759	0.017	0.983	1
CC760	0.06	0.94	1
CC761	0.028	0.972	1
CC762	0.026	0.974	1
CC763	0.017	0.983	1
CC764	0.023	0.977	1
CC765	0.167	0.833	1
CC766	0.03	0.97	1
CC767	0.086	0.914	1
CC768	0.017	0.983	1
CC769	0.023	0.977	1
CC770	0.029	0.971	1
CC771	0.034	0.966	1
CC772	0.049	0.951	1
CC773	0.115	0.885	1
CC774	0.017	0.983	1
CC775	0.016	0.984	1
CC776	0.034	0.966	1
CC777	0.391	0.609	0
CC778	0.031	0.969	1
CC779	0.01	0.99	1
CC780	0.658	0.342	0
CC781	0.181	0.819	1
QD782	0.026	0.974	1
QD783	0.084	0.916	1
QD784	0.014	0.986	1
QD785	0.014	0.986	1
QD786	0.142	0.858	1
QD787	0.023	0.977	1
QD788	0.014	0.986	1
QD789	0.015	0.985	1
QD790	0.039	0.961	1
QD791	0.016	0.984	1
QD792	0.022	0.978	1
QD793	0.012	0.988	1
QD794	0.066	0.934	1
QD795	0.015	0.985	1
QD796	0.017	0.983	1
QD797	0.013	0.987	1
QD798	0.397	0.603	0
QD799	0.008	0.992	1
QD800	0.015	0.985	1
QD801	0.016	0.984	1
QD802	0.013	0.987	1
QD803	0.016	0.984	1
QD804	0.034	0.966	1
QD805	0.011	0.989	1
QD806	0.094	0.906	1
QD807	0.014	0.986	1
QD808	0.06	0.94	1
QD809	0.049	0.951	1
QD810	0.013	0.987	1
QD811	0.07	0.93	1
QD812	0.011	0.989	1
QD813	0.017	0.983	1
QD814	0.14	0.86	1
QD815	0.301	0.699	0
QD816	0.031	0.969	1
QD817	0.04	0.96	1
QD818	0.374	0.626	0
QD819	0.326	0.674	0
QD820	0.029	0.971	1
QD821	0.05	0.95	1
QD822	0.095	0.905	1
QD823	0.078	0.922	1
QD824	0.016	0.984	1
QD825	0.017	0.983	1
Total			680

## Sheet: Table S3
Table S3 Proportion of membership of each pre-defined population in each of the 2 clusters.
POP	Inferred clusters		Number of Individuals
	Ⅰ(red)	Ⅱ(green)
HS	0.971	0.029	50
XW	0.965	0.035	44
XM	0.848	0.152	47
SZ	0.876	0.124	46
SP	0.941	0.059	48
BF	0.838	0.162	46
BZ	0.795	0.205	46
ZQ	0.651	0.349	46
ZF	0.517	0.483	47
BL	0.515	0.485	46
BY	0.332	0.668	47
ZC	0.169	0.831	43
CF	0.052	0.948	43
CY	0.109	0.891	47
CL	0.099	0.901	43
CX	0.115	0.885	46
CC	0.073	0.927	46
QD	0.065	0.935	44
